# Supplementary material for: The effect of single dose albendazole (400 mg) treatment on the human gut microbiome of hookworm-infected Ghanaian individuals
Source: Sci Rep. 2023 Jul 12;13:11302. doi: 10.1038/s41598-023-38376-3 (PMC10338455; doi:10.1038/s41598-023-38376-3)
Supplement: Supplementary file 1 — Supplementary Information. [file 41598_2023_38376_MOESM1_ESM.xlsx]

## Sheet: Sheet1
Sample ID	Sample_Code	Sample_Group	Sample_Subgroup	Treatment_Status	Sample_Category	Infection_Status	Sample_or_Control
#q2:types	categorical	categorical	categorical	categorical	categorical	categorical	categorical
G1001A	G1001A	Group 1	G1A	Infected	Pre-Treatment	Positive	True Sample
G1001B	G1001B	Group 1	G1B	Cleared	Post-Treatment	Negative	True Sample
G1002A	G1002A	Group 1	G1A	Infected	Pre-Treatment	Positive	True Sample
G1002B	G1002B	Group 1	G1B	Cleared	Post-Treatment	Negative	True Sample
G1003A	G1003A	Group 1	G1A	Infected	Pre-Treatment	Positive	True Sample
G1003B	G1003B	Group 1	G1B	Cleared	Post-Treatment	Negative	True Sample
G1004A	G1004A	Group 1	G1A	Infected	Pre-Treatment	Positive	True Sample
G1004B	G1004B	Group 1	G1B	Cleared	Post-Treatment	Negative	True Sample
G1005A	G1005A	Group 1	G1A	Infected	Pre-Treatment	Positive	True Sample
G1005B	G1005B	Group 1	G1B	Cleared	Post-Treatment	Negative	True Sample
G1006A	G1006A	Group 1	G1A	Infected	Pre-Treatment	Positive	True Sample
G1006B	G1006B	Group 1	G1B	Cleared	Post-Treatment	Negative	True Sample
G1007A	G1007A	Group 1	G1A	Infected	Pre-Treatment	Positive	True Sample
G1007B	G1007B	Group 1	G1B	Cleared	Post-Treatment	Negative	True Sample
G1009A	G1009A	Group 1	G1A	Infected	Pre-Treatment	Positive	True Sample
G1009B	G1009B	Group 1	G1B	Cleared	Post-Treatment	Negative	True Sample
G1010A	G1010A	Group 1	G1A	Infected	Pre-Treatment	Positive	True Sample
G1010B	G1010B	Group 1	G1B	Cleared	Post-Treatment	Negative	True Sample
G1011A	G1011A	Group 1	G1A	Infected	Pre-Treatment	Positive	True Sample
G1011B	G1011B	Group 1	G1B	Cleared	Post-Treatment	Negative	True Sample
G1012A	G1012A	Group 1	G1A	Infected	Pre-Treatment	Positive	True Sample
G1012B	G1012B	Group 1	G1B	Cleared	Post-Treatment	Negative	True Sample
G1013A	G1013A	Group 1	G1A	Infected	Pre-Treatment	Positive	True Sample
G1013B	G1013B	Group 1	G1B	Cleared	Post-Treatment	Negative	True Sample
G1014A	G1014A	Group 1	G1A	Infected	Pre-Treatment	Positive	True Sample
G1014B	G1014B	Group 1	G1B	Cleared	Post-Treatment	Negative	True Sample
G1015A	G1015A	Group 1	G1A	Infected	Pre-Treatment	Positive	True Sample
G1015B	G1015B	Group 1	G1B	Cleared	Post-Treatment	Negative	True Sample
G1016A	G1016A	Group 1	G1A	Infected	Pre-Treatment	Positive	True Sample
G1016B	G1016B	Group 1	G1B	Cleared	Post-Treatment	Negative	True Sample
G1017A	G1017A	Group 1	G1A	Infected	Pre-Treatment	Positive	True Sample
G1017B	G1017B	Group 1	G1B	Cleared	Post-Treatment	Negative	True Sample
G2018A	G2018A	Group 2	G2A	Infected	Pre-Treatment	Positive	True Sample
G2018B	G2018B	Group 2	G2B	Infected	Post-Treatment	Positive	True Sample
G2019A	G2019A	Group 2	G2A	Infected	Pre-Treatment	Positive	True Sample
G2019B	G2019B	Group 2	G2B	Infected	Post-Treatment	Positive	True Sample
G2020A	G2020A	Group 4	G4	Infected	Pre-Treatment	Positive	True Sample
G2020B	G2020B	Group 4	G4	Infected	Post-Treatment	Positive	True Sample
G2020C	G2020C	Group 4	G4	Infected	Pre-Treatment	Positive	True Sample
G2020D	G2020D	Group 4	G4	Infected	Post-Treatment	Positive	True Sample
G2020E	G2020E	Group 4	G4	Infected	Pre-Treatment	Positive	True Sample
G2020F	G2020F	Group 4	G4	Infected	Post-Treatment	Positive	True Sample
G2021A	G2021A	Group 2	G2A	Infected	Pre-Treatment	Positive	True Sample
G2021B	G2021B	Group 2	G2B	Infected	Post-Treatment	Positive	True Sample
G2022A	G2022A	Group 2	G2A	Infected	Pre-Treatment	Positive	True Sample
G2022B	G2022B	Group 2	G2B	Infected	Post-Treatment	Positive	True Sample
G2023A	G2023A	Group 2	G2A	Infected	Pre-Treatment	Positive	True Sample
G2023B	G2023B	Group 2	G2B	Infected	Post-Treatment	Positive	True Sample
G2024A	G2024A	Group 2	G2A	Infected	Pre-Treatment	Positive	True Sample
G2024B	G2024B	Group 2	G2B	Infected	Post-Treatment	Positive	True Sample
G2025A	G2025A	Group 2	G2A	Infected	Pre-Treatment	Positive	True Sample
G2025B	G2025B	Group 2	G2B	Infected	Post-Treatment	Positive	True Sample
G2026A	G2026A	Group 2	G2A	Infected	Pre-Treatment	Positive	True Sample
G2026B	G2026B	Group 2	G2B	Infected	Post-Treatment	Positive	True Sample
G2027A	G2027A	Group 2	G2A	Infected	Pre-Treatment	Positive	True Sample
G2027B	G2027B	Group 2	G2B	Infected	Post-Treatment	Positive	True Sample
G2028A	G2028A	Group 2	G2A	Infected	Pre-Treatment	Positive	True Sample
G2028B	G2028B	Group 2	G2B	Infected	Post-Treatment	Positive	True Sample
G2029A	G2029A	Group 2	G2A	Infected	Pre-Treatment	Positive	True Sample
G2029B	G2029B	Group 2	G2B	Infected	Post-Treatment	Positive	True Sample
G3030A	G3030A	Group 3	G3A	Infected	Pre-Treatment	Positive	True Sample
G3030B	G3030B	Group 3	G3B	Cleared	Post-Treatment	Negative	True Sample
G3030C	G3030C	Group 3	G3C	Infected	Pre-Treatment	Positive	True Sample
G3030D	G3030D	Group 3	G3D	Cleared	Post-Treatment	Negative	True Sample
G3031A	G3031A	Group 3	G3A	Infected	Pre-Treatment	Positive	True Sample
G3031B	G3031B	Group 3	G3B	Cleared	Post-Treatment	Negative	True Sample
G3031C	G3031C	Group 3	G3C	Infected	Pre-Treatment	Positive	True Sample
G3031D	G3031D	Group 3	G3D	Cleared	Post-Treatment	Negative	True Sample
G3032A	G3032A	Group 3	G3A	Infected	Pre-Treatment	Positive	True Sample
G3032B	G3032B	Group 3	G3B	Cleared	Post-Treatment	Negative	True Sample
G3032C	G3032C	Group 3	G3C	Infected	Pre-Treatment	Positive	True Sample
G3032D	G3032D	Group 3	G3D	Cleared	Post-Treatment	Negative	True Sample
G3033A	G3033A	Group 3	G3A	Infected	Pre-Treatment	Positive	True Sample
G3033B	G3033B	Group 3	G3B	Cleared	Post-Treatment	Negative	True Sample
G3033C	G3033C	Group 3	G3C	Infected	Pre-Treatment	Positive	True Sample
G3033D	G3033D	Group 3	G3D	Cleared	Post-Treatment	Negative	True Sample
N001	N001	Negative	GNo	Uninfected	Pre-Treatment	Negative	True Sample
N002	N002	Negative	GNo	Uninfected	Pre-Treatment	Negative	True Sample
N003	N003	Negative	GNo	Uninfected	Pre-Treatment	Negative	True Sample
N004	N004	Negative	GNo	Uninfected	Pre-Treatment	Negative	True Sample
N005	N005	Negative	GNo	Uninfected	Pre-Treatment	Negative	True Sample
N006	N006	Negative	GNo	Uninfected	Pre-Treatment	Negative	True Sample
N007	N007	Negative	GNo	Uninfected	Pre-Treatment	Negative	True Sample
N008	N008	Negative	GNo	Uninfected	Pre-Treatment	Negative	True Sample
N009	N009	Negative	GNo	Uninfected	Pre-Treatment	Negative	True Sample
N010	N010	Negative	GNo	Uninfected	Pre-Treatment	Negative	True Sample
N011	N011	Negative	GNo	Uninfected	Pre-Treatment	Negative	True Sample
N012	N012	Negative	GNo	Uninfected	Pre-Treatment	Negative	True Sample
N013	N013	Negative	GNo	Uninfected	Pre-Treatment	Negative	True Sample
N014	N014	Negative	GNo	Uninfected	Pre-Treatment	Negative	True Sample
N015	N015	Negative	GNo	Uninfected	Pre-Treatment	Negative	True Sample
N016	N016	Negative	GNo	Uninfected	Pre-Treatment	Negative	True Sample
N017	N017	Negative	GNo	Uninfected	Pre-Treatment	Negative	True Sample
N018	N018	Negative	GNo	Uninfected	Pre-Treatment	Negative	True Sample
N019	N019	Negative	GNo	Uninfected	Pre-Treatment	Negative	True Sample
N020	N020	Negative	GNo	Uninfected	Pre-Treatment	Negative	True Sample
N021	N021	Negative	GNo	Uninfected	Pre-Treatment	Negative	True Sample
E001	E001	Endogeneous Control					Control Sample
E002	E002	Endogeneous Control					Control Sample
